# Supplementary material for: Grape Seed Procyanidins and Cholestyramine Differentially Alter Bile Acid and Cholesterol Homeostatic Gene Expression in Mouse Intestine and Liver
Source: PLoS One. 2016 Apr 25;11(4):e0154305. doi: 10.1371/journal.pone.0154305 (PMC4844140; doi:10.1371/journal.pone.0154305)
Supplement: S1 Table — (XLSX) [file pone.0154305.s001.xlsx]

## Sheet: Sheet1
S1 Table: qPCR Primer and Probe Sequences
Species	Gene Name	Gene Symbol	Accession Number	Gene Name Synonym	Gene Symbol Synonym	Forward primer	Reverse Primer	Probe
Mus musculus	ATP binding cassette subfamily A member 1	Abca1	NM_013454.3			TGT ATG GAA GGA AAC CCA ATC C	GGG TTC TTC ATG GTC CAG TTT
	ATP binding cassette subfamily G member 5	Abcg5	NM_031884.1			CTT ACC CAC GGT TCC TTT CA	ACT GCC TGC TTA TTC CTC ATT A
	ATP binding cassette subfamily G member 8	Abcg8	NM_026180.3			CTG TAC ACT GCT GGT CCT TAT T	CAG GTT TGT CAG CCA GTA GAT
	acetyl-CoA carboxylase alpha	Acaca	NM_133360.2	acetyl-CoA carboxylase 1	Acc1	ACATTCCGAGCAAGGGATAAG	GGGATGGCAGTAAGGTCAAA
	acetyl-CoA acetyltransferase 2	Acat2	NM_009338.3	acetoacetyl Coenzyme A thiolase		AGC AGC ATC CAC GTA CTT ATT T	GTC AGT TCC AGT TCC AGT CAT C
	apolipoprotein A-I	ApoA1	NM_009692.4			ACT CGG GAC TTC TGG GAT AA	CAC CTT CTG TTT CAC TTC CTC T
	Apolipoprotein A-V	ApoA5	NM_080434.3			CCACAAACTCACACGTAA	CAGGGAATCTCCATCTTC	CACACCAGCATCCAACGCAA
	cytochrome P450 family 27 subfamily A member 1	Cyp27a1	NM_024264.5	sterol 27-hydroxylase		ATCCTACATCCATTCGGCTCT	CATCAGTTGCATCTCCAGTTCTG	TTCGACCCAGGCAAGACCGAACCC
	cytochrome P450, family 7, subfamily A, polypeptide 1	Cyp7a1	NM_007824.2	cholesterol 7 alpha-monooxygenase		CAGGGAGATGCTCTGTGTTCA	AGCCATACATCCCTTCCGTGA	TGCAAAACCTCCAATCTGTCATGAGACCTCC
	cytochrome P450 family 7 subfamily B member 1	Cyp7b1	NM_007825.4	oxysterol 7-alpha hydroxylase		TGACGAAATTGACAGTTTC	GGATGATGCTGGAGTATG	ACAGCCTCAGAACCTCAAGAATAGTG
	cytochrome P450 family 8 subfamily B member 1	Cyp8b1	NM_010012.3	sterol 12-alpha-hydroxylase		AAGGCTGGCTTCCTGAGCTT	AACAGCTCATCGGCCTCATC	CGGCTACACCAAGGACAAGCAGCAAG
	fatty acid binding protein 6, ileal	Fabp6	NM_008375.2	Ileal bile acid binding protein	Ibabp	CAGGAGACGTGATTGAAAGGG	GCCCCCAGAGTAAGACTGGG	CCAGCAGGACGGACAGGACTTCACC
	fatty acid synthase	Fasn	NM_007988.3			AGACCCGAACTCCAAGTTATTC	GCAGCTCCTTGTATACTTCTCC
	fibroblast growth factor 15 (murine)	Fgf15	NM_008003.2			GATTGCCATCAAGGACGTCAG	TCAGCCCGTATATCTTGCCG	TGCGGTACCTCTGCATGAGCGC
	Glyceraldehyde-3-phosphate dehydrogenase	Gapdh	NM_001289726.1			GGTCTACATGTTCCAGTA	CCCATTTGATGTTAGTGG	ATTCAACGGCACAGTCAAGGC
	3-hydroxy-3-methylglutaryl-CoA reductase	Hmgcr	NM_008255.2	HMGCoA-reductase		CCGGCAACAACAAGATCTGTG	ATGTACAGGATGGCGATGCA	TGTCGCTGCTCAGCACGTCCTCTTC
	3-hydroxy-3-methylglutaryl-CoA synthase 1 (soluble)	Hmgcs1	NM_001291439.1	HMGCoA-synthase		GCTTGTGTCTAATCAGAATG	GTGTGACTTTAAGGGAGTA	AGTGTTCTCTTACGGTTCTGGCTT
	low density lipoprotein receptor	Ldlr	NM_010700.3			CTT CTC CTT GGC CAT CTA TGA	TTC AGC CAC CAA ATT CAC ATC
	microsomal triglyceride transfer protein	Mttp	NM_001163457.1		Mtp	CAAGCTCACGTACTCCACTGAAG	TCATCATCACCATCAGGATTCCT	ACCGCAAGACAGCGTGGGCTACA
	NPC1-like 1	Npc1l1	NM_207242.2	Niemann-Pick disease, type C1, gene-like 1		CAG GCA TGA ACG CCA TTT G	GCC ACA TAA GAC TGA TTA GGG AA
	peptidylprolyl isomerase A	Ppia	NM_008907.1	Cyclophilin A	Cyclo	GGTCCTGGCATCTTGTCCAT	CAGTCTTGGCAGTGCAGATAA	CTGGACCAAACACAAACGGTTCCCA
	scavenger receptor class B member 1	Scarb1	NM_016741.2		Sr-b1	ATGATCAATGGGACTTCCGG	TGAAGCGATACGTGGGAATG
	stearoyl-Coenzyme A desaturase 1	Scd1	NM_009127.4			GGCAGTTCTGAGGTGATTAGAG	GTCTCTGGGAAGAGCAATGTAG
	solute carrier family 10 (sodium/bile acid cotransporter), member 2	Slc10a2	NM_011388.2	Apical sodium dependent bile acid transporter	Asbt	TCCCTATGATAGCATTGG	GGTACAGTATTCCTCCAA	TCTCTGGTTGCTCATTGTTATTCCTGT
	sterol regulatory element binding transcription factor 1	Srebf1	NM_011480.3	sterol regulatory element binding protein 1c	Srebp1c	GGAGCCATGGATTGCACATT	CCTGTCTCACCCCCAGCATA	CAGCTCATCAACAACCAAGACAGTGACTTCC
	sterol regulatory element binding transcription factor 2	Srebf2	NM_033218.1	Sterol regulatory element-binding protein 2	Srebp2	CTGCAGCCTCAAGTGCAAAG	CAGTGTGCCATTGGCTGTCT	CCATCCAGCAGCAGCTGCAGACG
	TATA-box binding protein	Tbp	NM_013684.3			GGAAGAGCAACAAAGACA	CAGTGGTCAGAGTTTGAG	AACAGCAACAGCAGCAGCAA
